# Supplementary material for: Helper T Cells are Hyperactive and Contribute to the Dysregulation of Antibody Production in Patients with Rheumatoid Arthritis
Source: Int J Mol Sci. 2024 Sep 23;25(18):10190. doi: 10.3390/ijms251810190 (PMC11431999; doi:10.3390/ijms251810190)
Supplement: Supplementary file 1 [file ijms-25-10190-s001.zip]

Archive with 1 entries (1 files):
- ijms-3199104-supplementary.pdf
